# Supplementary material for: Nitroheterocyclic drug resistance mechanisms in Trypanosoma brucei
Source: J Antimicrob Chemother. 2015 Nov 17;71(3):625–34. doi: 10.1093/jac/dkv376 (PMC4743696; doi:10.1093/jac/dkv376)
Supplement: Supplementary Data [file supp_dkv376_dkv376supp_Data2.xlsx]

## Sheet: Table S3
Table S3. Genomic variants predicted to cause non-synonymous amino acid changes in NfxR and FxR proteins in comparison to WT
High-Confidence	SNP in FR-A	SNP in FR-C	SNP in FR-E	SNP in NR-B	SNP in NR-D	SNP in NR-G	Sum SNPs	Chromosome	Position	WT Genotype	SNP Genotype	Gene ID	Gene Description	Amino Acid Change
1	0	NA	NA	NA	1	NA	1	Tb927_01_v4	203311	C	A/C	Tb927.1.530	hypothetical protein, conserved	nonsyn_Arg236Met/Arg
1	NA	NA	1	NA	0	NA	1	Tb927_01_v4	203349	C	A/C	Tb927.1.530	hypothetical protein, conserved	nonsyn_Leu223Phe/Leu
0	1	1	NA	1	1	0	4	Tb927_01_v4	299180	G	A/G	Tb927.1.1040	hypothetical protein, conserved	nonsyn_Arg137His/Arg
1	NA	1	NA	0	0	0	1	Tb927_01_v4	418196	A/C	C	Tb927.1.1650	hypothetical protein, conserved	nonsyn_Met/Leu66Leu
1	1	1	1	1	1	1	6	Tb927_01_v4	666112	A/G	G	Tb927.1.2990	hypothetical protein, conserved	nonsyn_Ser/Gly819Gly
0	NA	NA	NA	1	NA	NA	1	Tb927_02_v4	274907	C/T	C	Tb927.2.1460	hypothetical protein, conserved	nonsyn_Pro/Ser41Pro
0	NA	NA	1	NA	NA	NA	1	Tb927_02_v4	274910	C/G	G	Tb927.2.1460	hypothetical protein, conserved	nonsyn_Leu/Val42Val
1	NA	NA	1	NA	NA	1	2	Tb927_02_v4	275295	C/T	C	Tb927.2.1460	hypothetical protein, conserved	nonsyn_Thr/Met170Thr
0	NA	NA	NA	1	NA	NA	1	Tb927_02_v4	502521	C/G	C	Tb927.2.2550	hypothetical protein, conserved	nonsyn_Gly/Ala287Gly
0	NA	1	0	0	NA	NA	1	Tb927_02_v4	502527	G	A/G	Tb927.2.2550	hypothetical protein, conserved	nonsyn_Ser285Leu/Ser
1	NA	NA	NA	NA	1	1	2	Tb927_02_v4	598506	C/T	C	Tb927.2.3270	65 kDa invariant surface glycoprotein	nonsyn_His/Tyr153His
0	NA	0	1	1	1	NA	3	Tb927_02_v4	617063	G	G/T	Tb927.2.3320	65 kDa invariant surface glycoprotein	nonsyn_Gly433Gly/Val
0	NA	NA	NA	NA	NA	1	1	Tb927_02_v4	631849	T	C/T	Tb927.2.3440	D-alanyl-glycyl endopeptidase-like protein; cysteine peptidase, Clan CA, family C51, putative	nonsyn_Tyr208Cys/Tyr
0	NA	NA	NA	NA	NA	1	1	Tb927_02_v4	868210	A	A/G	Tb927.2.4920	hypothetical protein, conserved	nonsyn_Phe299Phe/Leu
0	1	NA	0	NA	NA	NA	1	Tb927_02_v4	944706	A/G	A	Tb927.2.5300	hypothetical protein, conserved	nonsyn_Asp/Gly38Asp
0	NA	NA	NA	NA	NA	1	1	Tb927_02_v4	945092	G	A/G	Tb927.2.5300	hypothetical protein, conserved	nonsyn_Val167Ile/Val
0	1	0	NA	NA	NA	1	2	Tb927_02_v4	950592	G	G/T	Tb927.2.5330	hypothetical protein, conserved	nonsyn_Gly76Gly/Val
0	NA	NA	NA	1	NA	NA	1	Tb927_02_v4	955045	A	A/T	Tb927.2.5350	hypothetical protein, conserved	nonsyn_Glu267Glu/Val
0	NA	NA	NA	0	1	NA	1	Tb927_02_v4	1159576	G	C/G	Tb927.2.6320	adenosine transporter 2, putative	nonsyn_Met19Ile/Met
1	NA	NA	1	1	NA	1	3	Tb927_02_v4	1159785	A	A/G	Tb927.2.6320	adenosine transporter 2, putative	nonsyn_His89His/Arg
0	0	0	0	0	0	1	1	Tb927_03_v4	271854	G	G/T	Tb927.3.1110	flagellar transport protein, putative	nonsyn_Glu353Glu/STP
0	0	0	0	NA	0	1	1	Tb927_03_v4	286944	C/G	C	Tb927.3.1180	hypothetical protein, conserved	nonsyn_Pro/Arg781Pro
0	NA	NA	0	0	NA	1	1	Tb927_03_v4	434814	A	A/G	Tb927.3.1640	hypothetical protein	nonsyn_Leu28Leu/Pro
0	1	NA	NA	NA	NA	NA	1	Tb927_03_v4	481171	C/T	T	Tb927.3.1850	hypothetical protein, conserved	nonsyn_Gly/Glu293Glu
0	NA	NA	1	NA	NA	NA	1	Tb927_03_v4	633325	C/T	C	Tb927.3.2510	expression site-associated gene (ESAG) protein, putative; expression site-associated gene 2 (ESAG2) protein, putative	nonsyn_Cys/Tyr178Cys
1	0	0	0	1	1	NA	2	Tb927_03_v4	1079257	G	C/G	Tb927.3.3870	lipase domain protein, putative	nonsyn_Gly1063Arg/Gly
0	0	1	0	0	0	0	1	Tb927_04_v4	234528	G	G/T	Tb927.4.840	hypothetical protein, conserved	nonsyn_Asn163Asn/Lys
0	NA	NA	NA	NA	NA	1	1	Tb927_04_v4	519226	A/T	A	Tb927.4.2070	antigenic protein, putative	nonsyn_Asp/Glu3799Asp
0	NA	NA	NA	0	1	0	1	Tb927_04_v4	525864	A/C	C	Tb927.4.2070	antigenic protein, putative	nonsyn_Leu/Val1587Val
0	NA	NA	NA	NA	1	NA	1	Tb927_04_v4	525948	A	A/C	Tb927.4.2070	antigenic protein, putative	nonsyn_Ser1559Ser/Ala
0	1	NA	NA	NA	NA	NA	1	Tb927_04_v4	528095	A/G	A	Tb927.4.2070	antigenic protein, putative	nonsyn_Val/Ala843Val
0	NA	NA	0	0	NA	1	1	Tb927_04_v4	1015399	G	A/G	Tb927.4.3870	receptor-type adenylate cyclase GRESAG 4, putative	nonsyn_Ala243Val/Ala
0	NA	1	NA	0	1	1	3	Tb927_04_v4	1015430	T	C/T	Tb927.4.3870	receptor-type adenylate cyclase GRESAG 4, putative	nonsyn_Arg233Gly/Arg
1	1	NA	NA	NA	1	NA	2	Tb927_04_v4	1020594	C	C/T	Tb927.4.3880	receptor-type adenylate cyclase GRESAG 4, putative	nonsyn_Gly234Gly/Arg
0	0	1	NA	NA	NA	NA	1	Tb927_04_v4	1184885	C/T	T	Tb927.4.4440	adenylyl cyclase	nonsyn_Glu/Lys528Lys
0	0	1	NA	NA	NA	NA	1	Tb927_04_v4	1184888	C/T	C	Tb927.4.4440	adenylyl cyclase	nonsyn_Glu/Lys527Glu
0	0	0	0	0	0	1	1	Tb927_04_v4	1185508	C/T	T	Tb927.4.4440	adenylyl cyclase	nonsyn_Gly/Asp320Asp
0	1	0	1	0	0	0	2	Tb927_04_v4	1225783	G	A/G	Tb927.4.4510	protein phosphatase 2C, putative	nonsyn_Leu594Phe/Leu
0	0	0	0	1	1	0	2	Tb927_04_v4	1261672	T	C/T	Tb927.4.4570	hypothetical protein, conserved	nonsyn_Tyr101Cys/Tyr
1	NA	NA	1	1	NA	1	3	Tb927_04_v4	1313338	A/C	C	Tb04.3I12.100	hypothetical protein	nonsyn_Phe/Leu23Leu
0	NA	NA	NA	0	1	1	2	Tb927_04_v4	1365376	C	C/T	Tb927.4.4970	myosin heavy chain kinase A, putative	nonsyn_Arg30Arg/Lys
0	1	NA	NA	NA	NA	NA	1	Tb927_04_v4	1372163	T	C/T	Tb927.4.5010	calreticulin, putative	nonsyn_Ser352Gly/Ser
1	0	0	0	1	1	1	3	Tb927_04_v4	1413408	C/T	C	Tb927.4.5170	ribosomal protein L7/L12, putative	nonsyn_Asp/Asn101Asp
0	0	0	0	0	0	1	1	Tb927_04_v4	1444106	G/T	T	Tb927.4.5320	hypothetical protein, conserved	nonsyn_Pro/Thr843Thr
0	0	0	0	0	0	1	1	Tb927_04_v4	1444279	C/T	T	Tb927.4.5320	hypothetical protein, conserved	nonsyn_Ser/Asn785Asn
0	0	0	0	0	0	1	1	Tb927_04_v4	1444873	C/T	T	Tb927.4.5320	hypothetical protein, conserved	nonsyn_Arg/Lys587Lys
0	0	0	0	0	0	1	1	Tb927_04_v4	1445344	C/T	T	Tb927.4.5320	hypothetical protein, conserved	nonsyn_Cys/Tyr430Tyr
0	0	0	0	0	0	1	1	Tb927_04_v4	1445387	C/T	T	Tb927.4.5320	hypothetical protein, conserved	nonsyn_Ala/Thr416Thr
0	0	0	0	0	0	1	1	Tb927_04_v4	1449169	C/T	T	Tb927.4.5330	hypothetical protein	nonsyn_Gly/Glu658Glu
0	0	0	0	0	0	1	1	Tb927_04_v4	1449508	C/T	C	Tb927.4.5330	hypothetical protein	nonsyn_Ser/Asn545Ser
0	0	0	0	0	0	1	1	Tb927_04_v4	1449940	A/G	G	Tb927.4.5330	hypothetical protein	nonsyn_Phe/Ser401Ser
0	0	0	0	0	0	1	1	Tb927_04_v4	1450267	C/G	C	Tb927.4.5330	hypothetical protein	nonsyn_Ser/Thr292Ser
0	0	0	0	0	0	1	1	Tb927_04_v4	1450541	C/T	C	Tb927.4.5330	hypothetical protein	nonsyn_Ala/Thr201Ala
0	0	0	0	0	0	1	1	Tb927_04_v4	1450720	A/G	G	Tb927.4.5330	hypothetical protein	nonsyn_Leu/Pro141Pro
0	0	0	0	0	0	1	1	Tb927_04_v4	1454807	C/T	C	Tb927.4.5340	hypothetical protein, conserved	nonsyn_Gly/Glu250Gly
0	NA	NA	NA	NA	NA	1	1	Tb927_04_v4	1457200	C/G	C	Tb927.4.5350	3-methylcrotonyl-CoA carboxylase, pseudogene, putative; 3-methylcrotonyl-CoA carboxylase, point mutation	nonsyn_Leu/Phe410Leu
1	NA	0	0	1	NA	NA	1	Tb927_04_v4	1463988	C	C/T	Tb927.4.5380	hypothetical protein, conserved	nonsyn_Val384Val/Met
0	NA	0	NA	NA	0	1	1	Tb927_04_v4	1464547	C/G	C	Tb927.4.5380	hypothetical protein, conserved	nonsyn_Glu/Asp197Glu
0	NA	0	0	NA	0	1	1	Tb927_04_v4	1465607	A/G	G	Tb927.4.5390	serine/threonine-protein kinase NrkA; nek1/NIMA-related kinase A	nonsyn_Tyr/His388His
0	1	NA	0	0	NA	0	1	Tb927_05_v4	575142	C/T	C	Tb927.5.1850	hypothetical protein, conserved	nonsyn_Ala/Val1741Ala
1	0	0	0	1	1	1	3	Tb927_05_v4	600145	A/G	G	Tb927.5.1940	hypothetical protein, conserved	nonsyn_Asn/Ser92Ser
1	1	1	1	1	1	1	6	Tb927_05_v4	897758	C/G	G	Tb927.5.2850	radial spoke protein RSP2, putative	nonsyn_Arg/Pro284Pro
0	1	0	1	0	0	0	2	Tb927_05_v4	933215	G	C/G	Tb927.5.2960	phosphoribosylpyrophosphate synthetase, putative	nonsyn_Cys280Ser/Cys
0	NA	NA	NA	1	NA	NA	1	Tb927_05_v4	1196898	C/G	C	Tb927.5.3840	hypothetical protein, conserved	nonsyn_Ser/Cys498Ser
0	NA	NA	1	NA	NA	NA	1	Tb927_05_v4	1196904	C/T	C	Tb927.5.3840	hypothetical protein, conserved	nonsyn_Ala/Val500Ala
0	1	0	NA	NA	1	NA	2	Tb927_05_v4	1196909	C/G	G	Tb927.5.3840	hypothetical protein, conserved	nonsyn_Leu/Val502Val
1	NA	NA	0	NA	1	NA	1	Tb927_06_v4	123823	C/T	C	Tb927.6.270	receptor-type adenylate cyclase GRESAG 4, pseudogene, putative; receptor-type adenylate cyclase GRESAG 4, degenerate	nonsyn_Val/Met374Val
1	NA	NA	0	NA	1	NA	1	Tb927_06_v4	123825	C/T	C	Tb927.6.270	receptor-type adenylate cyclase GRESAG 4, pseudogene, putative; receptor-type adenylate cyclase GRESAG 4, degenerate	nonsyn_Gly/Glu373Gly
0	0	0	0	1	0	0	1	Tb927_06_v4	129782	C/T	C	Tb927.6.280	receptor-type adenylate cyclase GRESAG 4, putative	nonsyn_Cys/Tyr13Cys
0	NA	NA	1	NA	NA	NA	1	Tb927_06_v4	135360	C	A/C	Tb927.6.290	receptor-type adenylate cyclase GRESAG 4, pseudogene, putative; receptor-type adenylate cyclase GRESAG 4, degenerate	nonsyn_Lys321Asn/Lys
1	NA	NA	1	NA	0	0	1	Tb927_06_v4	136021	A/G	G	Tb927.6.290	receptor-type adenylate cyclase GRESAG 4, pseudogene, putative; receptor-type adenylate cyclase GRESAG 4, degenerate	nonsyn_Leu/Pro101Pro
1	NA	NA	NA	NA	1	1	2	Tb927_06_v4	137644	T	C/T	Tb927.6.300	receptor-type adenylate cyclase GRESAG 4, putative	nonsyn_Asp1188Gly/Asp
1	NA	NA	1	1	NA	1	3	Tb927_06_v4	137837	C/T	C	Tb927.6.300	receptor-type adenylate cyclase GRESAG 4, putative	nonsyn_Glu/Lys1124Glu
1	NA	NA	1	NA	NA	1	2	Tb927_06_v4	137839	A	A/T	Tb927.6.300	receptor-type adenylate cyclase GRESAG 4, putative	nonsyn_Ile1123Ile/Asn
0	NA	1	NA	NA	NA	NA	1	Tb927_06_v4	169490	T	G/T	Tb927.6.340	receptor-type adenylate cyclase GRESAG 4, pseudogene, putative; receptor-type adenylate cyclase GRESAG 4, degenerate	nonsyn_Leu758Arg/Leu
0	NA	1	NA	NA	NA	NA	1	Tb927_06_v4	169494	G	C/G	Tb927.6.340	receptor-type adenylate cyclase GRESAG 4, pseudogene, putative; receptor-type adenylate cyclase GRESAG 4, degenerate	nonsyn_Trp759Cys/Trp
0	NA	1	NA	NA	NA	NA	1	Tb927_06_v4	169498	G	A/G	Tb927.6.340	receptor-type adenylate cyclase GRESAG 4, pseudogene, putative; receptor-type adenylate cyclase GRESAG 4, degenerate	nonsyn_Asp761Asn/Asp
0	NA	NA	NA	1	NA	NA	1	Tb927_06_v4	201400	C	A/C	Tb927.6.430	receptor-type adenylate cyclase GRESAG 4, putative	nonsyn_Thr403Lys/Thr
0	NA	1	NA	NA	NA	NA	1	Tb927_06_v4	201423	A	A/G	Tb927.6.430	receptor-type adenylate cyclase GRESAG 4, putative	nonsyn_Lys411Lys/Glu
1	0	0	0	1	1	1	3	Tb927_06_v4	258176	C	A/C	Tb927.6.620	hypothetical protein, conserved	nonsyn_Val16Phe/Val
0	1	0	0	NA	0	0	1	Tb927_06_v4	327450	G	C/G	Tb927.6.780	receptor-type adenylate cyclase GRESAG 4, putative	nonsyn_Val614Leu/Val
0	1	1	NA	1	0	0	3	Tb927_06_v4	558658	A/G	G	Tb927.6.1650	single strand-specific nuclease, putative	nonsyn_Ile/Thr157Thr
1	0	0	0	1	1	1	3	Tb927_06_v4	709843	A/G	A	Tb927.6.2250	rac serine-threonine kinase, putative; protein kinase, putative	nonsyn_Met/Val175Met
1	0	NA	0	NA	1	NA	1	Tb927_06_v4	826927	C/G	C	Tb927.6.2760	hypothetical protein, conserved	nonsyn_Thr/Arg243Thr
0	1	0	1	0	0	0	2	Tb927_06_v4	914245	C	C/G	Tb927.6.3090	hypothetical protein, conserved	nonsyn_Pro656Pro/Arg
0	0	0	1	0	0	0	1	Tb927_07_v4	205755	C	C/G	Tb927.7.860	hypothetical protein, conserved	nonsyn_Ala174Ala/Pro
0	0	0	1	0	0	0	1	Tb927_07_v4	366769	A/G	G	Tb927.7.1430	hypothetical protein, conserved; leucine-rich repeat protein (LRRP), putative	nonsyn_Asn/Asp253Asp
1	1	NA	NA	NA	0	NA	1	Tb927_07_v4	490003	A/C	A	Tb927.7.1990	retrotransposon hot spot protein (RHS, pseudogene), putative; retrotransposon hot spot protein 7 (RHS7), point mutation	nonsyn_His/Gln27His
0	1	NA	NA	NA	NA	NA	1	Tb927_07_v4	500938	A/T	T	Tb927.7.2010	retrotransposon hot spot protein 7 (RHS7), putative	nonsyn_Met/Lys117Lys
1	NA	1	1	1	NA	NA	3	Tb927_07_v4	619950	C/T	T	Tb927.7.2410	hypothetical protein, conserved	nonsyn_Asp/Asn595Asn
0	NA	1	1	1	NA	0	3	Tb927_07_v4	619953	C/T	C	Tb927.7.2410	hypothetical protein, conserved	nonsyn_Gly/Ser594Gly
0	1	NA	0	0	0	NA	1	Tb927_07_v4	631175	G/T	G	Tb927.7.2450	hypothetical protein, conserved	nonsyn_Asn/Lys263Asn
0	NA	0	1	NA	0	NA	1	Tb927_07_v4	1463226	G/T	G	Tb927.7.5440	hypothetical protein, conserved	nonsyn_Val/Phe63Val
0	0	0	0	0	0	1	1	Tb927_07_v4	1572231	G	G/T	Tb927.7.5820	Monooxygenase, putative	nonsyn_Gly235Gly/Cys
1	NA	1	NA	NA	1	NA	2	Tb927_07_v4	1633415	T	C/T	Tb927.7.6050	receptor-type adenylate cyclase GRESAG 4, putative	nonsyn_Asp1243Gly/Asp
0	0	1	0	NA	NA	NA	1	Tb927_07_v4	1768983	A	A/C	Tb927.7.6500	variant surface glycoprotein (VSG), putative	nonsyn_Lys50Lys/Gln
0	NA	NA	1	0	NA	1	2	Tb927_07_v4	1772069	A/G	A	Tb927.7.6510	variant surface glycoprotein (VSG, pseudogene), putative; variant surface glycoprotein, degenerate	nonsyn_Gln/Arg192Gln
0	0	0	0	0	0	1	1	Tb927_07_v4	1772483	A/C	C	Tb927.7.6510	variant surface glycoprotein (VSG, pseudogene), putative; variant surface glycoprotein, degenerate	nonsyn_Glu/Ala330Ala
1	NA	NA	1	1	NA	1	3	Tb927_07_v4	1782413	G	A/G	Tb927.7.6540	variant surface glycoprotein (VSG, atypical), putative	nonsyn_Arg391Gln/Arg
1	NA	NA	0	NA	1	NA	1	Tb927_07_v4	1796815	C/T	C	Tb927.7.6580	hypothetical protein	nonsyn_Gly/Glu850Gly
1	0	NA	NA	1	NA	NA	1	Tb927_07_v4	1796857	C/G	C	Tb927.7.6580	hypothetical protein	nonsyn_Ser/Thr836Ser
0	1	NA	0	0	NA	NA	1	Tb927_07_v4	1797595	C	C/G	Tb927.7.6580	hypothetical protein	nonsyn_Ser590Ser/Thr
0	NA	NA	NA	NA	1	NA	1	Tb927_07_v4	1798559	A/G	G	Tb927.7.6580	hypothetical protein	nonsyn_Ser/Pro269Pro
0	0	0	1	0	NA	NA	1	Tb927_07_v4	1800281	T	C/T	Tb927.7.6590	hypothetical protein, conserved	nonsyn_Thr927Ala/Thr
0	NA	NA	NA	NA	NA	1	1	Tb927_07_v4	1802323	C/G	G	Tb927.7.6590	hypothetical protein, conserved	nonsyn_Cys/Ser246Ser
0	0	0	NA	0	0	1	1	Tb927_07_v4	1844210	G/T	T	Tb927.7.6680	protein kinase, putative	nonsyn_Asp/Glu301Glu
1	0	0	0	1	1	1	3	Tb927_07_v4	2075903	C/T	T	Tb927.7.7200	hypothetical protein, conserved	nonsyn_Asp/Asn25Asn
1	0	0	0	1	1	NA	2	Tb927_07_v4	2080487	A/C	C	Tb927.7.7220	hypothetical protein, conserved	nonsyn_Ser/Arg695Arg
1	0	0	0	1	NA	NA	1	Tb927_07_v4	2083655	C/T	T	Tb927.7.7230	nitroreductase; NADH dehydrogenase, putative	nonsyn_Asp/Asn261Asn
1	0	0	0	NA	1	1	2	Tb927_07_v4	2084231	C/T	C	Tb927.7.7230	nitroreductase; NADH dehydrogenase, putative	nonsyn_Asp/Asn69Asp
1	0	0	0	1	NA	NA	1	Tb927_07_v4	2084266	A/G	G	Tb927.7.7230	nitroreductase; NADH dehydrogenase, putative	nonsyn_Ile/Thr57Thr
1	0	0	0	NA	1	NA	1	Tb927_07_v4	2085848	C/T	C	Tb927.7.7240	hypothetical protein, conserved; leucine-rich repeat protein (LRRP), putative	nonsyn_Met/Ile562Met
1	0	0	0	1	1	1	3	Tb927_07_v4	2085937	C/T	T	Tb927.7.7240	hypothetical protein, conserved; leucine-rich repeat protein (LRRP), putative	nonsyn_Gly/Ser533Ser
1	0	0	0	1	1	1	3	Tb927_07_v4	2087386	C/G	G	Tb927.7.7240	hypothetical protein, conserved; leucine-rich repeat protein (LRRP), putative	nonsyn_Glu/Gln50Gln
1	0	0	0	NA	1	NA	1	Tb927_07_v4	2089229	A/G	A	Tb927.7.7250	hypothetical protein, conserved	nonsyn_Ser/Pro1053Ser
1	0	0	0	NA	NA	1	1	Tb927_07_v4	2089579	A/G	G	Tb927.7.7250	hypothetical protein, conserved	nonsyn_Met/Thr936Thr
1	0	0	0	1	1	1	3	Tb927_07_v4	2091257	A/G	G	Tb927.7.7250	hypothetical protein, conserved	nonsyn_Ser/Pro377Pro
1	0	0	0	1	1	1	3	Tb927_07_v4	2094501	C/G	C	Tb927.7.7260	kinesin, putative	nonsyn_Gly/Ala680Gly
1	0	0	0	1	NA	NA	1	Tb927_07_v4	2095155	C/G	C	Tb927.7.7260	kinesin, putative	nonsyn_Gly/Ala462Gly
1	0	0	0	NA	1	1	2	Tb927_07_v4	2096068	C/T	C	Tb927.7.7260	kinesin, putative	nonsyn_Ala/Thr158Ala
1	0	0	0	1	1	NA	2	Tb927_07_v4	2098215	A/G	G	Tb927.7.7270	hypothetical protein, conserved	nonsyn_Val/Ala738Ala
1	0	0	0	NA	1	1	2	Tb927_07_v4	2099295	C/T	C	Tb927.7.7270	hypothetical protein, conserved	nonsyn_Ser/Asn378Ser
1	0	0	0	1	1	1	3	Tb927_07_v4	2101987	C/T	C	Tb927.7.7280	RNA-binding protein, putative	nonsyn_Ser/Asn301Ser
1	0	0	0	1	1	1	3	Tb927_07_v4	2103989	C/T	T	Tb927.7.7290	hypothetical protein, conserved	nonsyn_Ala/Thr774Thr
1	0	0	0	1	1	1	3	Tb927_07_v4	2104170	C/T	C	Tb927.7.7290	hypothetical protein, conserved	nonsyn_Met/Ile713Met
1	1	1	1	NA	1	1	5	Tb927_07_v4	2104823	C/T	T	Tb927.7.7290	hypothetical protein, conserved	nonsyn_Gly/Arg496Arg
1	1	1	1	1	1	1	6	Tb927_07_v4	2105839	A/C	A	Tb927.7.7290	hypothetical protein, conserved	nonsyn_Phe/Cys157Phe
1	1	1	1	1	1	1	6	Tb927_07_v4	2105872	C/T	T	Tb927.7.7290	hypothetical protein, conserved	nonsyn_Arg/Lys146Lys
1	1	NA	1	1	1	1	5	Tb927_07_v4	2106050	A/G	G	Tb927.7.7290	hypothetical protein, conserved	nonsyn_Ser/Pro87Pro
1	1	NA	NA	1	1	1	4	Tb927_07_v4	2107805	A/G	A	Tb927.7.7300	ATP-dependent DEAD/H RNA helicase, putative	nonsyn_Leu/Ser816Leu
1	1	1	1	1	NA	1	5	Tb927_07_v4	2110337	C/T	C	Tb927.7.7310	hypothetical protein	nonsyn_Val/Met212Val
0	1	1	1	0	1	NA	4	Tb927_07_v4	2110753	A/G	G	Tb927.7.7310	hypothetical protein	nonsyn_Ile/Thr73Thr
0	1	NA	NA	NA	NA	NA	1	Tb927_07_v4	2112957	A/G	G	Tb927.7.7320	hypothetical protein, conserved	nonsyn_Val/Ala647Ala
0	1	NA	NA	NA	NA	NA	1	Tb927_07_v4	2112969	C/G	G	Tb927.7.7320	hypothetical protein, conserved	nonsyn_Gly/Ala643Ala
1	1	1	1	1	1	1	6	Tb927_07_v4	2113948	C/T	C	Tb927.7.7320	hypothetical protein, conserved	nonsyn_Val/Met317Val
1	1	1	1	1	1	1	6	Tb927_07_v4	2114311	C/T	T	Tb927.7.7320	hypothetical protein, conserved	nonsyn_Val/Ile196Ile
1	1	1	NA	NA	NA	NA	2	Tb927_07_v4	2114682	C/G	C	Tb927.7.7320	hypothetical protein, conserved	nonsyn_Arg/Pro72Arg
0	NA	NA	NA	NA	1	NA	1	Tb927_07_v4	2114749	C/T	T	Tb927.7.7320	hypothetical protein, conserved	nonsyn_Val/Met50Met
1	1	1	1	1	1	1	6	Tb927_07_v4	2114853	C/T	T	Tb927.7.7320	hypothetical protein, conserved	nonsyn_Arg/Gln15Gln
1	1	NA	1	1	1	1	5	Tb927_07_v4	2115801	C/T	C	Tb927.7.7330	hypothetical protein, conserved	nonsyn_Gly/Ser347Gly
1	1	1	NA	1	1	1	5	Tb927_07_v4	2115999	C/T	C	Tb927.7.7330	hypothetical protein, conserved	nonsyn_Ala/Thr281Ala
1	1	1	1	1	1	1	6	Tb927_07_v4	2116622	A/C	A	Tb927.7.7330	hypothetical protein, conserved	nonsyn_Val/Gly73Val
1	1	1	1	1	1	1	6	Tb927_07_v4	2116760	A/G	G	Tb927.7.7330	hypothetical protein, conserved	nonsyn_Leu/Ser27Ser
1	1	1	1	1	NA	1	5	Tb927_07_v4	2118317	C/G	C	Tb927.7.7340	hypothetical protein, conserved	nonsyn_Ser/Thr274Ser
1	1	1	1	1	NA	1	5	Tb927_07_v4	2123960	C/G	G	Tb927.7.7400	hypothetical protein, conserved	nonsyn_Cys/Ser2138Ser
1	1	1	1	1	1	1	6	Tb927_07_v4	2125005	A/G	G	Tb927.7.7400	hypothetical protein, conserved	nonsyn_Cys/Arg1790Arg
1	1	NA	1	NA	1	1	4	Tb927_07_v4	2125167	C/T	T	Tb927.7.7400	hypothetical protein, conserved	nonsyn_Ala/Thr1736Thr
0	NA	NA	1	NA	NA	NA	1	Tb927_07_v4	2125179	A/C	A	Tb927.7.7400	hypothetical protein, conserved	nonsyn_Ser/Ala1732Ser
1	1	1	1	1	1	1	6	Tb927_07_v4	2125329	C/T	C	Tb927.7.7400	hypothetical protein, conserved	nonsyn_Glu/Lys1682Glu
1	NA	1	1	NA	NA	NA	2	Tb927_07_v4	2127198	C/T	C	Tb927.7.7400	hypothetical protein, conserved	nonsyn_Glu/Lys1059Glu
0	NA	NA	1	NA	NA	NA	1	Tb927_07_v4	2127495	C/T	C	Tb927.7.7400	hypothetical protein, conserved	nonsyn_Glu/Lys960Glu
1	1	NA	NA	NA	1	NA	2	Tb927_07_v4	2128337	C/T	C	Tb927.7.7400	hypothetical protein, conserved	nonsyn_Arg/Lys679Arg
1	NA	1	NA	NA	1	NA	2	Tb927_07_v4	2128509	G	G/T	Tb927.7.7400	hypothetical protein, conserved	nonsyn_Leu622Leu/Ile
1	1	1	1	1	1	1	6	Tb927_07_v4	2129568	A/T	T	Tb927.7.7400	hypothetical protein, conserved	nonsyn_Ser/Thr269Thr
1	1	1	NA	1	1	1	5	Tb927_07_v4	2131579	G/T	G	Tb927.7.7410	oxidoreductase, putative	nonsyn_Thr/Lys327Thr
1	1	1	1	1	1	1	6	Tb927_07_v4	2132123	C/T	T	Tb927.7.7410	oxidoreductase, putative	nonsyn_Glu/Lys146Lys
1	1	1	1	1	1	1	6	Tb927_07_v4	2132551	C/T	T	Tb927.7.7410	oxidoreductase, putative	nonsyn_Arg/Lys3Lys
1	1	1	1	1	NA	1	5	Tb927_07_v4	2140133	A/G	G	Tb927.7.7450	GTP-binding protein, putative	nonsyn_Leu/Ser424Ser
1	NA	1	1	1	1	1	5	Tb927_07_v4	2141250	G/T	G	Tb927.7.7450	GTP-binding protein, putative	nonsyn_His/Asn52His
1	1	1	1	1	1	1	6	Tb927_07_v4	2141343	A/G	G	Tb927.7.7450	GTP-binding protein, putative	nonsyn_Cys/Arg21Arg
1	1	NA	NA	1	1	NA	3	Tb927_07_v4	2148011	G/T	T	Tb927.7.7470	receptor-type adenylate cyclase GRESAG 4, putative	nonsyn_Ala/Glu1038Glu
0	NA	0	0	0	1	0	1	Tb927_07_v4	2149332	G	C/G	Tb927.7.7470	receptor-type adenylate cyclase GRESAG 4, putative	nonsyn_Leu598Val/Leu
1	1	1	1	1	1	1	6	Tb927_07_v4	2149361	A/G	G	Tb927.7.7470	receptor-type adenylate cyclase GRESAG 4, putative	nonsyn_Met/Thr588Thr
1	1	NA	NA	1	1	1	4	Tb927_07_v4	2149617	G/T	G	Tb927.7.7470	receptor-type adenylate cyclase GRESAG 4, putative	nonsyn_Pro/Thr503Pro
0	1	0	NA	NA	1	1	3	Tb927_07_v4	2150025	G	C/G	Tb927.7.7470	receptor-type adenylate cyclase GRESAG 4, putative	nonsyn_Arg367Gly/Arg
1	1	NA	NA	1	NA	NA	2	Tb927_07_v4	2158700	T	C/T	Tb927.7.7480	trans-sialidase, putative	nonsyn_Lys110Arg/Lys
1	NA	1	1	NA	NA	1	3	Tb927_07_v4	2165571	C/G	G	Tb927.7.7490	hypothetical protein, conserved	nonsyn_Gln/Glu81Glu
1	1	1	1	1	1	1	6	Tb927_07_v4	2174031	A/G	G	Tb927.7.7500	thymine-7-hydroxylase, putative	nonsyn_Lys/Glu67Glu
1	1	1	1	1	1	1	6	Tb927_07_v4	2174236	A/G	G	Tb927.7.7500	thymine-7-hydroxylase, putative	nonsyn_STP/Trp135Trp
1	1	1	1	1	1	1	6	Tb927_07_v4	2176893	C/G	C	Tb927.7.7510	hypothetical protein	nonsyn_Ala/Gly197Ala
0	0	1	NA	NA	NA	0	1	Tb927_08_v4	170271	A	A/C	Tb927.8.600	hypothetical protein, conserved	nonsyn_Ser209Ser/Ala
0	0	NA	NA	1	NA	0	1	Tb927_08_v4	360391	A/C	A	Tb927.8.1130	protein phosphatase with EF-Hand domains, putative	nonsyn_Val/Gly1231Val
1	NA	NA	1	NA	1	NA	2	Tb927_08_v4	462717	C	A/C	Tb927.8.1400	hypothetical protein, conserved (pseudogene); hypothetical protein, conserved, degenerate	nonsyn_Gln6Lys/Gln
0	0	0	0	0	1	0	1	Tb927_08_v4	537073	G	A/G	Tb927.8.1610	MSP-B, putative	nonsyn_Val5Ile/Val
0	NA	0	0	1	0	0	1	Tb927_08_v4	577559	G/T	T	Tb927.8.1760	hypothetical protein	nonsyn_Leu/Met5Met
0	NA	NA	NA	NA	1	NA	1	Tb927_08_v4	674426	G/T	G	Tb927.8.2180	hypothetical protein, conserved	nonsyn_Arg/Ser18Arg
1	NA	1	NA	NA	0	NA	1	Tb927_08_v4	684192	A/G	G	Tb927.8.2220	hypothetical protein, conserved	nonsyn_Lys/Glu1481Glu
0	0	0	0	0	1	NA	1	Tb927_08_v4	1087040	A/C	A	Tb927.8.3620	folate transporter, putative; expression site-associated gene 10 (ESAG10) protein, putative	nonsyn_Leu/Arg112Leu
0	1	NA	NA	NA	NA	NA	1	Tb927_08_v4	1411390	T	C/T	Tb927.8.4780	hypothetical protein, conserved	nonsyn_His1973Arg/His
0	0	0	1	0	0	0	1	Tb927_08_v4	1530936	A/G	A	Tb927.8.5130	hypothetical protein, conserved	nonsyn_Thr/Ala416Thr
0	1	NA	0	NA	0	NA	1	Tb927_08_v4	1606818	A/C	C	Tb927.8.5420	hypothetical protein, conserved	nonsyn_Ser/Ala183Ala
1	0	0	0	1	1	1	3	Tb927_08_v4	1710851	C/T	C	Tb927.8.5810	mitochondrial carrier protein, putative; mitochondrial carnitine/acylcarnitine carrier protein	nonsyn_His/Tyr6His
0	0	NA	NA	1	0	NA	1	Tb927_08_v4	1727896	A/G	G	Tb927.8.5850	hypothetical protein, conserved	nonsyn_Asn/Ser3905Ser
0	0	0	NA	1	NA	0	1	Tb927_08_v4	1770495	A/T	T	Tb927.8.6070	basal body component; ML protein	nonsyn_STP/Cys578Cys
0	NA	NA	NA	1	NA	0	1	Tb927_08_v4	1961587	C/T	C	Tb927.8.6790	hypothetical protein, conserved	nonsyn_Gly/Arg925Gly
0	NA	1	NA	0	NA	1	2	Tb927_08_v4	1975223	A	A/T	Tb927.8.6830	kinesin, putative	nonsyn_Leu600Leu/Gln
1	1	1	1	1	1	1	6	Tb927_08_v4	1975242	C	C/T	Tb927.8.6830	kinesin, putative	nonsyn_Ala594Ala/Thr
1	1	1	1	1	1	1	6	Tb927_08_v4	1975326	C	A/C	Tb927.8.6830	kinesin, putative	nonsyn_Asp566Tyr/Asp
1	1	1	NA	1	1	1	5	Tb927_08_v4	1975331	A	A/G	Tb927.8.6830	kinesin, putative	nonsyn_Val564Val/Ala
0	NA	NA	NA	1	NA	NA	1	Tb927_08_v4	1975485	A	A/C	Tb927.8.6830	kinesin, putative	nonsyn_Leu513Leu/Val
0	NA	0	0	0	NA	1	1	Tb927_08_v4	2000000	C/T	C	Tb927.8.6930	serine/threonine-protein kinase NrkA	nonsyn_Leu/Phe260Leu
1	NA	NA	1	NA	NA	0	1	Tb927_08_v4	2000384	C	C/T	Tb927.8.6930	serine/threonine-protein kinase NrkA	nonsyn_His388His/Tyr
0	NA	NA	NA	NA	1	NA	1	Tb927_08_v4	2006582	A/T	T	Tb927.8.6960	hypothetical protein, conserved	nonsyn_Ile/Leu149Leu
0	NA	1	NA	1	NA	0	2	Tb927_08_v4	2012068	A	A/G	Tb927.8.6980	hypothetical protein, conserved	nonsyn_Lys549Lys/Arg
0	NA	NA	NA	NA	1	NA	1	Tb927_08_v4	2084859	A	A/G	Tb927.8.7260	kinetoplast-associated protein, putative	nonsyn_Lys636Lys/Arg
0	NA	NA	NA	NA	1	NA	1	Tb927_08_v4	2084871	A/C	A	Tb927.8.7260	kinetoplast-associated protein, putative	nonsyn_Glu/Ala640Glu
1	NA	1	NA	0	NA	NA	1	Tb927_08_v4	2158087	T	A/T	Tb927.8.7490	hypothetical protein, conserved	nonsyn_Ser140Thr/Ser
0	0	0	0	NA	1	0	1	Tb927_08_v4	2311613	A/C	A	Tb927.8.7890	receptor-type adenylate cyclase GRESAG 4, putative	nonsyn_Glu/Ala658Glu
1	1	1	NA	NA	NA	NA	2	Tb927_08_v4	2319667	C	C/T	Tb927.8.7910	receptor-type adenylate cyclase GRESAG 4 (pseudogene), putative; receptor-type adenylate cyclase GRESAG 4, frameshift	nonsyn_Ala28Ala/Val
1	1	1	NA	NA	NA	NA	2	Tb927_08_v4	2319670	T	C/T	Tb927.8.7910	receptor-type adenylate cyclase GRESAG 4 (pseudogene), putative; receptor-type adenylate cyclase GRESAG 4, frameshift	nonsyn_Val29Ala/Val
1	NA	1	NA	NA	1	1	3	Tb927_08_v4	2319714	T	C/T	Tb927.8.7910	receptor-type adenylate cyclase GRESAG 4 (pseudogene), putative; receptor-type adenylate cyclase GRESAG 4, frameshift	nonsyn_STP44Gln/STP
1	NA	1	NA	NA	NA	1	2	Tb927_08_v4	2319735	C	C/T	Tb927.8.7910	receptor-type adenylate cyclase GRESAG 4 (pseudogene), putative; receptor-type adenylate cyclase GRESAG 4, frameshift	nonsyn_Gln51Gln/STP
0	NA	NA	NA	NA	1	0	1	Tb927_08_v4	2326902	C	C/T	Tb927.8.7920	receptor-type adenylate cyclase GRESAG 4, putative	nonsyn_Thr1210Thr/Met
0	NA	0	0	1	NA	0	1	Tb927_08_v4	2423093	C/G	G	Tb927.8.8190	hypothetical protein, conserved	nonsyn_Thr/Ser44Ser
0	NA	NA	NA	1	NA	NA	1	Tb927_08_v4	2427131	C/G	G	Tb927.8.8200	hypothetical protein, conserved	nonsyn_Pro/Arg287Arg
0	1	NA	NA	NA	NA	NA	1	Tb927_08_v4	2467485	C/T	C	Tb927.8.8330	calpain, putative; cysteine peptidase, putative	nonsyn_Pro/Ser359Pro
1	NA	1	1	1	NA	NA	3	Tb927_09_v4	426746	C/T	C	Tb09.160.0750	hypothetical protein, conserved	nonsyn_Ser/Asn105Ser
1	1	NA	NA	1	1	NA	3	Tb927_09_v4	463764	C/G	G	Tb09.v2.0010	invariant surface glycoprotein 100 (pseudogene), putative; invariant surface glycoprotein 100, point mutation	nonsyn_Ser/Cys1063Cys
1	NA	0	NA	1	NA	NA	1	Tb927_09_v4	583606	G	A/G	Tb09.160.1370	hypothetical protein, conserved	nonsyn_Ser409Phe/Ser
0	NA	0	NA	1	0	NA	1	Tb927_09_v4	583607	A	A/G	Tb09.160.1370	hypothetical protein, conserved	nonsyn_Ser409Ser/Pro
0	1	NA	NA	NA	NA	NA	1	Tb927_09_v4	597913	A/C	C	Tb09.160.1490	hypothetical protein, conserved	nonsyn_Phe/Val56Val
0	0	0	NA	1	0	0	1	Tb927_09_v4	636793	A/G	G	Tb09.160.1830	hypothetical protein	nonsyn_Glu/Gly11Gly
0	NA	NA	1	NA	NA	NA	1	Tb927_09_v4	656802	A/G	A	Tb09.160.2060	hypothetical protein, conserved	nonsyn_Asn/Ser32Asn
0	NA	NA	NA	1	NA	NA	1	Tb927_09_v4	750777	C	C/G	Tb09.160.2840	fatty acyl CoA synthetase 4	nonsyn_Arg107Arg/Gly
0	1	0	0	0	0	0	1	Tb927_09_v4	804775	A/G	A	Tb09.160.3220	hypothetical protein, conserved	nonsyn_Lys/Arg965Lys
0	NA	0	NA	0	0	1	1	Tb927_09_v4	1172562	A/G	A	Tb09.160.5450	hypothetical protein, unlikely	nonsyn_Ser/Pro166Ser
0	NA	0	NA	0	NA	1	1	Tb927_09_v4	1172568	C/T	T	Tb09.160.5450	hypothetical protein, unlikely	nonsyn_Glu/Lys164Lys
1	1	NA	NA	0	0	NA	1	Tb927_09_v4	1186916	A/G	G	Tb09.160.5540	hypothetical protein, unlikely	nonsyn_Phe/Leu59Leu
0	0	1	0	0	NA	NA	1	Tb927_09_v4	1443750	C/T	C	Tb09.211.0970	hypothetical protein, unlikely	nonsyn_Val/Met24Val
0	NA	NA	NA	0	NA	1	1	Tb927_09_v4	1454032	T	C/T	Tb09.211.1030	inositol phosphorylceramide synthase	nonsyn_Ser243Gly/Ser
1	1	NA	NA	1	NA	1	3	Tb927_09_v4	1534425	T	G/T	Tb09.211.1560	hypothetical protein, unlikely	nonsyn_Phe41Leu/Phe
0	0	0	0	1	0	0	1	Tb927_09_v4	1615039	A/G	G	Tb09.211.1970	hypothetical protein, unlikely	nonsyn_Arg/Gly4Gly
1	1	1	1	1	NA	1	5	Tb927_09_v4	1784062	A	A/G	Tb09.211.2900	membrane transporter protein, putative	nonsyn_Ser9Ser/Gly
1	1	1	1	0	0	0	3	Tb927_09_v4	1998965	C	C/G	Tb09.211.3890	hypothetical protein, conserved	nonsyn_His19His/Asp
1	NA	NA	1	NA	1	NA	2	Tb927_09_v4	2034487	A/G	A	Tb09.211.4050	hypothetical protein, unlikely	nonsyn_Val/Ala52Val
0	NA	1	NA	NA	NA	NA	1	Tb927_09_v4	2213829	T	C/T	Tb09.211.4940	hypothetical protein, unlikely; Ingi-like sequence	nonsyn_Asn17Asp/Asn
0	NA	NA	NA	0	1	0	1	Tb927_09_v4	2216654	A/G	A	Tb09.211.4960	leucine-rich repeat protein (LRRP, pseudogene), putative; leucine-rich repeat protein (LRRP), point mutation	nonsyn_Lys/Arg378Lys
0	NA	0	1	NA	NA	NA	1	Tb927_09_v4	2218598	A	A/G	Tb09.211.4960	leucine-rich repeat protein (LRRP, pseudogene), putative; leucine-rich repeat protein (LRRP), point mutation	nonsyn_Gln1026Gln/Arg
1	1	1	1	1	1	NA	5	Tb927_09_v4	2218741	A	A/C	Tb09.211.4960	leucine-rich repeat protein (LRRP, pseudogene), putative; leucine-rich repeat protein (LRRP), point mutation	nonsyn_Asn1074Asn/His
0	NA	NA	NA	1	NA	0	1	Tb927_09_v4	2382622	G	A/G	Tb09.244.2450	BARP protein	nonsyn_Glu81Lys/Glu
1	1	NA	1	NA	1	NA	3	Tb927_09_v4	2390374	T	C/T	Tb09.244.2410	BARP protein	nonsyn_Ile229Thr/Ile
1	1	NA	1	NA	NA	NA	2	Tb927_09_v4	2390382	A	A/C	Tb09.244.2410	BARP protein	nonsyn_Thr232Thr/Pro
0	NA	0	1	NA	NA	NA	1	Tb927_10_v5	136902	A/T	T	Tb927.10.530	hypothetical protein, conserved	nonsyn_Ile/Phe175Phe
1	NA	1	NA	NA	1	NA	2	Tb927_10_v5	137595	G	C/G	Tb927.10.530	hypothetical protein, conserved	nonsyn_Glu406Gln/Glu
1	NA	1	NA	NA	1	NA	2	Tb927_10_v5	137597	A	A/T	Tb927.10.530	hypothetical protein, conserved	nonsyn_Glu406Glu/Asp
0	1	0	NA	0	0	0	1	Tb927_10_v5	538665	C/G	G	Tb927.10.2050	hypothetical protein, conserved	nonsyn_Thr/Ser226Ser
0	NA	NA	NA	1	0	NA	1	Tb927_10_v5	628621	A/G	A	Tb927.10.2430	receptor-type adenylate cyclase GRESAG 4, putative	nonsyn_Leu/Ser34Leu
0	0	NA	NA	1	0	NA	1	Tb927_10_v5	628624	C/T	T	Tb927.10.2430	receptor-type adenylate cyclase GRESAG 4, putative	nonsyn_Arg/His33His
0	NA	1	0	0	0	0	1	Tb927_10_v5	628648	C/T	C	Tb927.10.2430	receptor-type adenylate cyclase GRESAG 4, putative	nonsyn_Ser/Asn25Ser
0	0	1	0	0	NA	0	1	Tb927_10_v5	628651	C/T	C	Tb927.10.2430	receptor-type adenylate cyclase GRESAG 4, putative	nonsyn_Gly/Glu24Gly
0	1	0	0	0	0	NA	1	Tb927_10_v5	639390	C/T	T	Tb927.10.2460	hypothetical protein, conserved	nonsyn_Leu/Phe400Phe
0	1	0	0	0	0	0	1	Tb927_10_v5	639397	C/T	T	Tb927.10.2460	hypothetical protein, conserved	nonsyn_Thr/Met402Met
0	1	0	0	1	0	NA	2	Tb927_10_v5	640953	C/T	T	Tb927.10.2470	hypothetical protein, conserved	nonsyn_Thr/Met5Met
0	NA	1	NA	1	0	NA	2	Tb927_10_v5	641093	A	A/G	Tb927.10.2470	hypothetical protein, conserved	nonsyn_Thr52Thr/Ala
1	0	0	0	1	1	1	3	Tb927_10_v5	1100551	G	A/G	Tb927.10.4180	TFIIF-stimulated CTD phosphatase, putative	nonsyn_Ser117Phe/Ser
0	NA	NA	0	0	1	NA	1	Tb927_10_v5	1408227	A/G	A	Tb927.10.5640	hypothetical protein, conserved	nonsyn_Arg/Gly345Arg
1	1	1	1	1	1	1	6	Tb927_10_v5	1524750	A/C	C	Tb927.10.6050	clathrin heavy chain	nonsyn_Phe/Val601Val
0	1	0	0	0	0	0	1	Tb927_10_v5	1615060	A/G	G	Tb927.10.6390	hypothetical protein, conserved	nonsyn_Cys/Arg208Arg
0	NA	1	NA	0	NA	1	2	Tb927_10_v5	1699091	G	A/G	Tb927.10.6740	hypothetical protein, conserved	nonsyn_Arg49Gln/Arg
0	NA	NA	NA	NA	NA	1	1	Tb927_10_v5	1702254	C/T	C	Tb927.10.6750	hypothetical protein, conserved	nonsyn_Thr/Ile388Thr
0	NA	0	0	0	1	0	1	Tb927_10_v5	2158308	C/T	T	Tb927.10.8740	hypothetical protein	nonsyn_Ser/Phe17Phe
1	NA	NA	1	1	NA	NA	2	Tb927_10_v5	2404546	A	A/G	Tb927.10.9720	RNA-editing-associated protein 1; RNA-binding protein; oligo (U) binding protein; RNA editing complex protein	nonsyn_Glu384Glu/Gly
0	0	NA	NA	1	0	0	1	Tb927_10_v5	2620227	A/G	G	Tb927.10.10770	hypothetical protein, conserved	nonsyn_Ile/Thr476Thr
0	1	0	1	0	0	0	2	Tb927_10_v5	2851376	T	G/T	Tb927.10.11660	hypothetical protein, conserved	nonsyn_STP401Glu/STP
1	1	NA	NA	0	NA	0	1	Tb927_10_v5	2964553	A/G	G	Tb927.10.12160	hypothetical protein, conserved	nonsyn_Asn/Ser234Ser
1	1	1	1	1	1	1	6	Tb927_10_v5	3036749	C	C/T	Tb927.10.12510	P-type H+-ATPase, putative	nonsyn_Ser215Ser/Asn
1	0	NA	NA	NA	1	NA	1	Tb927_10_v5	3346482	G/T	G	Tb927.10.13690	hypothetical protein, conserved	nonsyn_Ala/Glu566Ala
0	0	NA	1	0	NA	NA	1	Tb927_10_v5	3346515	C/T	T	Tb927.10.13690	hypothetical protein, conserved	nonsyn_Gly/Glu555Glu
0	1	0	0	NA	0	NA	1	Tb927_10_v5	3574469	A/T	A	Tb927.10.14590	hypothetical protein, conserved	nonsyn_Phe/Tyr160Phe
0	NA	NA	NA	NA	1	NA	1	Tb927_10_v5	3891384	C/G	G	Tb927.10.15750	hypothetical protein, conserved	nonsyn_Thr/Ser688Ser
0	NA	NA	NA	0	1	0	1	Tb927_10_v5	3891386	A/G	G	Tb927.10.15750	hypothetical protein, conserved	nonsyn_Thr/Ala689Ala
0	0	NA	1	1	NA	NA	2	Tb927_10_v5	3892524	C/G	C	Tb927.10.15750	hypothetical protein, conserved	nonsyn_Pro/Arg1068Pro
1	0	0	NA	1	NA	NA	1	Tb927_10_v5	3892545	A/T	A	Tb927.10.15750	hypothetical protein, conserved	nonsyn_Gln/Leu1075Gln
0	NA	NA	NA	1	NA	NA	1	Tb927_10_v5	3925308	C/G	G	Tb927.10.15920	hypothetical protein, conserved	nonsyn_Pro/Ala26Ala
0	NA	0	1	NA	NA	0	1	Tb927_10_v5	3927337	A/G	A	Tb927.10.15930	hypothetical protein, conserved	nonsyn_Gln/Arg97Gln
1	NA	NA	1	1	NA	NA	2	Tb927_10_v5	3977699	T	C/T	Tb927.10.16190	expression site-associated gene 4 (ESAG4) protein, putative; expression site-associated gene (ESAG) protein, putative; receptor-type adenylate cyclase	nonsyn_Val31Ala/Val
1	NA	NA	1	1	NA	NA	2	Tb927_10_v5	3977702	C	C/T	Tb927.10.16190	expression site-associated gene 4 (ESAG4) protein, putative; expression site-associated gene (ESAG) protein, putative; receptor-type adenylate cyclase	nonsyn_Ala32Ala/Val
1	0	NA	NA	1	1	NA	2	Tb927_10_v5	3978562	A/G	A	Tb927.10.16190	expression site-associated gene 4 (ESAG4) protein, putative; expression site-associated gene (ESAG) protein, putative; receptor-type adenylate cyclase	nonsyn_Thr/Ala319Thr
1	1	1	1	NA	1	1	5	Tb927_10_v5	3978703	G	A/G	Tb927.10.16190	expression site-associated gene 4 (ESAG4) protein, putative; expression site-associated gene (ESAG) protein, putative; receptor-type adenylate cyclase	nonsyn_Ala366Thr/Ala
1	1	1	1	1	NA	1	5	Tb927_10_v5	3979756	A/G	A	Tb927.10.16190	expression site-associated gene 4 (ESAG4) protein, putative; expression site-associated gene (ESAG) protein, putative; receptor-type adenylate cyclase	nonsyn_Thr/Ala717Thr
0	NA	1	0	0	NA	1	2	Tb927_10_v5	3980301	C	C/G	Tb927.10.16190	expression site-associated gene 4 (ESAG4) protein, putative; expression site-associated gene (ESAG) protein, putative; receptor-type adenylate cyclase	nonsyn_Asp898Asp/Glu
0	NA	1	NA	NA	NA	NA	1	Tb927_11_01_v4	341397	A/G	A	Tb11.47.0030	hypothetical protein, conserved	nonsyn_Lys/Arg167Lys
0	0	0	1	NA	0	1	2	Tb927_11_01_v4	446644	A	A/G	Tb11.53.0001	hypothetical protein; leucine-rich repeat protein (LRRP), putative	nonsyn_Arg1047Arg/Gly
0	NA	0	0	0	1	0	1	Tb927_11_01_v4	517140	T	A/T	Tb11.55.0001	histone H1, putative	nonsyn_Lys29Met/Lys
0	0	0	0	0	0	1	1	Tb927_11_01_v4	763099	T	G/T	Tb11.02.0270	Nucleoporin	nonsyn_Thr540Pro/Thr
0	NA	NA	NA	1	NA	NA	1	Tb927_11_01_v4	1175451	A	A/G	Tb11.02.1565	hypothetical protein	nonsyn_Gln80Gln/Arg
1	NA	NA	1	NA	NA	0	1	Tb927_11_01_v4	1306246	A/G	A	Tb11.02.2220	hypothetical protein, conserved	nonsyn_Tyr/Cys84Tyr
0	NA	NA	1	NA	NA	NA	1	Tb927_11_01_v4	1346123	A	A/T	Tb11.02.2380	retrotransposon hot spot protein (RHS, pseudogene), putative; retrotransposon hot spot protein (RHS), degenerate	nonsyn_Leu230Leu/STP
1	1	1	NA	1	1	NA	4	Tb927_11_01_v4	1346191	T	G/T	Tb11.02.2380	retrotransposon hot spot protein (RHS, pseudogene), putative; retrotransposon hot spot protein (RHS), degenerate	nonsyn_Lys207Asn/Lys
0	0	NA	NA	1	NA	0	1	Tb927_11_01_v4	1346595	C	A/C	Tb11.02.2380	retrotransposon hot spot protein (RHS, pseudogene), putative; retrotransposon hot spot protein (RHS), degenerate	nonsyn_Gly73Trp/Gly
0	1	NA	0	0	NA	NA	1	Tb927_11_01_v4	1509168	A/G	A	Tb11.02.3060	hypothetical protein, conserved	nonsyn_Lys/Arg25Lys
1	NA	0	0	NA	1	NA	1	Tb927_11_01_v4	1509845	C/T	T	Tb11.02.3060	hypothetical protein, conserved	nonsyn_Arg/Cys251Cys
0	NA	1	0	NA	1	NA	2	Tb927_11_01_v4	2046063	A/G	A	Tb11.02.5240	hypothetical protein, conserved	nonsyn_Lys/Glu429Lys
1	NA	1	NA	NA	0	NA	1	Tb927_11_01_v4	2134142	C	C/T	Tb11.02.5610	MSP-A, putative	nonsyn_Val44Val/Met
0	NA	0	1	NA	1	NA	2	Tb927_11_01_v4	2283806	C/G	G	Tb11.01.0210	hypothetical protein	nonsyn_Ser/Cys62Cys
1	1	1	NA	NA	1	1	4	Tb927_11_01_v4	2338513	G	A/G	Tb11.12.0001	DNA polymerase kappa, putative	nonsyn_Val316Ile/Val
1	0	0	0	1	1	1	3	Tb927_11_01_v4	3126414	A	A/G	Tb11.01.3750	molybdenum cofactor biosynthesis protein, putative	nonsyn_Thr205Thr/Ala
0	1	NA	NA	NA	NA	NA	1	Tb927_11_01_v4	3391176	C/T	T	Tb11.52.0006	hypothetical protein, conserved (pseudogene)	nonsyn_Gly/Ser592Ser
1	1	NA	NA	NA	NA	1	2	Tb927_11_01_v4	3391178	A/G	A	Tb11.52.0006	hypothetical protein, conserved (pseudogene)	nonsyn_Leu/Pro591Leu
1	NA	1	NA	NA	NA	1	2	Tb927_11_01_v4	3391707	C/T	T	Tb11.52.0006	hypothetical protein, conserved (pseudogene)	nonsyn_Ala/Thr415Thr
1	0	0	0	1	1	1	3	Tb927_11_01_v4	3581986	T	A/T	Tb11.01.5240	hypothetical protein, conserved	nonsyn_Lys1193STP/Lys
0	NA	NA	NA	0	1	0	1	Tb927_11_01_v4	3730459	A/G	A	Tb11.01.5850	hypothetical protein, conserved	nonsyn_Lys/Arg73Lys
0	0	1	0	1	0	NA	2	Tb927_11_01_v4	3766922	A	A/G	Tb11.01.5980	hypothetical protein, conserved	nonsyn_Arg119Arg/Gly
1	1	1	1	1	1	1	6	Tb927_11_01_v4	3823364	C	C/T	Tb11.01.6240	expression site-associated gene (ESAG) protein, putative; expression site-associated gene 2 (ESAG2) protein, putative	nonsyn_Leu120Leu/Phe
0	NA	0	1	NA	NA	NA	1	Tb927_11_01_v4	3824785	G/T	G	Tb11.01.6250	expression site-associated gene (ESAG) protein, putative; expression site-associated gene 11 (ESAG11) protein, putative	nonsyn_Arg/Leu70Arg
1	1	1	1	0	0	0	3	Tb927_11_01_v4	3982683	C	C/T	Tb11.01.6870	hypothetical protein, conserved	nonsyn_Arg199Arg/Gln
0	NA	1	NA	NA	0	1	2	Tb927_11_01_v4	4165420	C	C/G	Tb11.01.7600	amino acid transporter, putative	nonsyn_Cys7Cys/Ser
